# Supplementary material for: Rapid assessment of changes in phage bioactivity using dynamic light scattering
Source: PNAS Nexus. 2023 Nov 27;2(12):pgad406. doi: 10.1093/pnasnexus/pgad406 (PMC10726995; doi:10.1093/pnasnexus/pgad406)
Supplement: pgad406_Supplementary_Data [file pgad406_supplementary_data.zip]

Archive with 2 entries (2 files):
- PNASNEXUS-PNASNEXUS-2023-00539R-s02.xlsx
- PNASNEXUS-PNASNEXUS-2023-00539R-s01.docx
