# Supplementary material for: Rapid assessment of changes in phage bioactivity using dynamic light scattering
Source: PNAS Nexus. 2023 Nov 27;2(12):pgad406. doi: 10.1093/pnasnexus/pgad406 (PMC10726995; doi:10.1093/pnasnexus/pgad406)
Supplement: pgad406_Supplementary_Data [file pgad406_supplementary_data.zip › PNASNEXUS-PNASNEXUS-2023-00539R-s02.xlsx]

## Sheet: Sheet1
LPS-5	0.5 log	1 log	1.5 log	2 log	2.5 log	3 log			TIVP-H6	0.5 log	1 log	1.5 log	2 log	2.5 log	3 log			OMKO1	0.5 log	1 log	1.5 log	2 log	2.5 log	3 log
Best-fit values									Best-fit values									Best-fit values
β0	-0.7048	-3.701	-3.701	-4.766	-3.859	-4.224			β0	-1.986	-2.955	-43.91	-43.91	-43.91	-43.91			β0	-1.735	-2.759	-3.216	-3.216	-3.216	-3.216
β1	0.03096	0.08249	0.08249	0.06598	0.04203	0.03984			β1	0.03139	0.03138	0.4727	0.4727	0.4727	0.4727			β1	0.05154	0.07011	0.07285	0.07285	0.07285	0.07285
X at 50%	22.76	44.86	44.86	72.24	91.81	106			X at 50%	63.26	94.18	92.89	92.89	92.89	92.89			X at 50%	33.67	39.36	44.15	44.15	44.15	44.15
Std. Error									Std. Error									Std. Error
β0	0.5807	1.109	1.109	1.162	0.8151	0.8898			β0	0.5131	0.6392	53.9	53.9	53.9	53.9			β0	0.5009	0.6412	0.7204	0.7204	0.7204	0.7204
β1	0.01226	0.02556	0.02556	0.01934	0.01009	0.009176			β1	0.01057	0.01006	0.5889	0.5889	0.5889	0.5889			β1	0.01867	0.02184	0.02237	0.02237	0.02237	0.02237
X at 50%	12.11	4.552	4.552	8.366	11.08	11.92			X at 50%	12.45	17.89	3.23	3.23	3.23	3.23			X at 50%	7.116	6.666	7.271	7.271	7.271	7.271
95% CI (profile likelihood)									95% CI (profile likelihood)									95% CI (profile likelihood)
β0	-1.967 to 0.3566	-6.260 to -1.850	-6.260 to -1.850	-7.624 to -2.900	-5.718 to -2.455	-6.289 to -2.712			β0	-3.086 to -1.051	-4.374 to -1.826	-285.4 to -7.119	-285.4 to -7.119	-285.4 to -7.119	-285.4 to -7.119			β0	-2.810 to -0.8320	-4.182 to -1.634	-4.841 to -1.973	-4.841 to -1.973	-4.841 to -1.973	-4.841 to -1.973
β1	0.01187 to 0.06076	0.04113 to 0.1420	0.04113 to 0.1420	0.03668 to 0.1146	0.02527 to 0.06590	0.02427 to 0.06111			β1	0.01299 to 0.05516	0.01334 to 0.05360	0.07244 to 3.090	0.07244 to 3.090	0.07244 to 3.090	0.07244 to 3.090			β1	0.02037 to 0.09325	0.03294 to 0.1193	0.03485 to 0.1234	0.03485 to 0.1234	0.03485 to 0.1234	0.03485 to 0.1234
X at 50%	-25.43 to 41.98	36.21 to 56.12	36.21 to 56.12	58.84 to 92.58	72.64 to 117.1	84.86 to 132.9			X at 50%	44.26 to 105.1	68.23 to 161.1	84.69 to 107.9	84.69 to 107.9	84.69 to 107.9	84.69 to 107.9			X at 50%	22.66 to 57.61	29.25 to 60.24	33.22 to 67.08	33.22 to 67.08	33.22 to 67.08	33.22 to 67.08
Odds ratios									Odds ratios									Odds ratios
β0	0.4942	0.02471	0.02471	0.00851	0.0211	0.01464			β0	0.1373	0.05207	8.506e-20	8.506e-20	8.506e-20	8.506e-20			β0	0.1763	0.06332	0.0401	0.0401	0.0401	0.0401
β1	1.031	1.086	1.086	1.068	1.043	1.041			β1	1.032	1.032	1.604	1.604	1.604	1.604			β1	1.053	1.073	1.076	1.076	1.076	1.076
95% CI (profile likelihood) for Odds ratios									95% CI (profile likelihood) for Odds ratios									95% CI (profile likelihood) for Odds ratios
β0	0.1399 to 1.428	0.001911 to 0.1573	0.001911 to 0.1573	0.0004886 to 0.05505	0.003285 to 0.08586	0.001857 to 0.06641			β0	0.04570 to 0.3495	0.01259 to 0.1610	1.155e-124 to 0.0008093	1.155e-124 to 0.0008093	1.155e-124 to 0.0008093	1.155e-124 to 0.0008093			β0	0.06021 to 0.4352	0.01526 to 0.1951	0.007899 to 0.1391	0.007899 to 0.1391	0.007899 to 0.1391	0.007899 to 0.1391
β1	1.012 to 1.063	1.042 to 1.153	1.042 to 1.153	1.037 to 1.121	1.026 to 1.068	1.025 to 1.063			β1	1.013 to 1.057	1.013 to 1.055	1.075 to 21.98	1.075 to 21.98	1.075 to 21.98	1.075 to 21.98			β1	1.021 to 1.098	1.033 to 1.127	1.035 to 1.131	1.035 to 1.131	1.035 to 1.131	1.035 to 1.131
Is slope significantly non-zero?									Is slope significantly non-zero?									Is slope significantly non-zero?
|Z|	2.526	3.227	3.227	3.411	4.167	4.342			|Z|	2.971	3.12	0.8027	0.8027	0.8027	0.8027			|Z|	2.761	3.21	3.257	3.257	3.257	3.257
P value	0.0116	0.0013	0.0013	0.0006	<0.0001	<0.0001			P value	0.003	0.0018	0.4221	0.4221	0.4221	0.4221			P value	0.0058	0.0013	0.0011	0.0011	0.0011	0.0011
Deviation from zero?	Significant	Significant	Significant	Significant	Significant	Significant			Deviation from zero?	Significant	Significant	Not Significant	Not Significant	Not Significant	Not Significant			Deviation from zero?	Significant	Significant	Significant	Significant	Significant	Significant
Likelihood ratio test									Likelihood ratio test									Likelihood ratio test
Log-likelihood ratio (G squared)	14.06	39.9	39.9	50.01	39.59	38.18			Log-likelihood ratio (G squared)	12.72	12.38	36	36	36	36			Log-likelihood ratio (G squared)	14.4	21.38	22.66	22.66	22.66	22.66
P value	0.0002	<0.0001	<0.0001	<0.0001	<0.0001	<0.0001			P value	0.0004	0.0004	<0.0001	<0.0001	<0.0001	<0.0001			P value	0.0001	<0.0001	<0.0001	<0.0001	<0.0001	<0.0001
Reject Null Hypothesis?	Yes	Yes	Yes	Yes	Yes	Yes			Reject Null Hypothesis?	Yes	Yes	Yes	Yes	Yes	Yes			Reject Null Hypothesis?	Yes	Yes	Yes	Yes	Yes	Yes
P value summary	***	****	****	****	****	****			P value summary	***	***	****	****	****	****			P value summary	***	****	****	****	****	****
Area under the ROC curve									Area under the ROC curve									Area under the ROC curve
Area	0.7346	0.8971	0.8971	0.9167	0.8934	0.8778			Area	0.6338	0.6683	0.9971	0.9971	0.9971	0.9971			Area	0.7618	0.8556	0.8639	0.8639	0.8639	0.8639
Std. Error	0.06092	0.03736	0.03736	0.04465	0.05251	0.0617			Std. Error	0.08954	0.1143	0.004746	0.004746	0.004746	0.004746			Std. Error	0.06252	0.0468	0.0486	0.0486	0.0486	0.0486
95% confidence interval	0.6152 to 0.8540	0.8239 to 0.9703	0.8239 to 0.9703	0.8292 to 1.000	0.7905 to 0.9963	0.7568 to 0.9987			95% confidence interval	0.4583 to 0.8093	0.4442 to 0.8924	0.9878 to 1.000	0.9878 to 1.000	0.9878 to 1.000	0.9878 to 1.000			95% confidence interval	0.6392 to 0.8843	0.7638 to 0.9473	0.7686 to 0.9591	0.7686 to 0.9591	0.7686 to 0.9591	0.7686 to 0.9591
P value	0.0038	<0.0001	<0.0001	<0.0001	<0.0001	<0.0001			P value	0.0853	0.0714	<0.0001	<0.0001	<0.0001	<0.0001			P value	0.0005	<0.0001	<0.0001	<0.0001	<0.0001	<0.0001
Goodness of Fit									Goodness of Fit									Goodness of Fit
Tjur's R squared	0.1695	0.494	0.494	0.6714	0.5804	0.5993			Tjur's R squared	0.2106	0.2603	0.8843	0.8843	0.8843	0.8843			Tjur's R squared	0.2067	0.3209	0.3676	0.3676	0.3676	0.3676
All CYPHY Phages	0.5 log	1 log	1.5 log	2 log	2.5 log	3 log			LPS-5 and TIVP-H6	0.5 log	1 log	1.5 log	2 log	2.5 log	3 log
Best-fit values									Best-fit values
β0	-1.507	-2.564	-3.359	-3.804	-3.534	-3.513			β0	-1.48	-2.779	-3.854	-5.665	-5.092	-5.345
β1	0.0361	0.04448	0.05495	0.05042	0.04164	0.03809			β1	0.0338	0.04427	0.05886	0.06841	0.05375	0.05153
X at 50%	41.74	57.65	61.13	75.45	84.87	92.22			X at 50%	43.79	62.78	65.48	82.8	94.73	103.7
Std. Error									Std. Error
β0	0.2867	0.3544	0.4438	0.4778	0.429	0.4219			β0	0.3713	0.4706	0.6297	0.9652	0.8163	0.8774
β1	0.007141	0.007787	0.009348	0.008293	0.00666	0.006024			β1	0.008034	0.009025	0.01179	0.01366	0.01005	0.009602
X at 50%	4.982	5.523	5.234	6.526	7.669	8.415			X at 50%	6.211	6.529	5.93	6.731	7.989	8.489
95% CI (profile likelihood)									95% CI (profile likelihood)
β0	-2.100 to -0.9716	-3.313 to -1.916	-4.315 to -2.563	-4.842 to -2.951	-4.455 to -2.760	-4.416 to -2.749			β0	-2.260 to -0.7937	-3.794 to -1.933	-5.251 to -2.753	-7.916 to -4.050	-6.967 to -3.702	-7.389 to -3.867
β1	0.02354 to 0.05157	0.03080 to 0.06140	0.03862 to 0.07536	0.03599 to 0.06876	0.02988 to 0.05623	0.02735 to 0.05118			β1	0.02003 to 0.05172	0.02880 to 0.06444	0.03888 to 0.08546	0.04575 to 0.1003	0.03672 to 0.07674	0.03524 to 0.07363
X at 50%	32.69 to 53.14	48.25 to 70.56	52.25 to 73.32	64.28 to 90.34	71.64 to 102.3	77.67 to 111.5			X at 50%	31.65 to 57.79	51.67 to 78.14	55.46 to 79.40	71.13 to 98.00	80.68 to 112.6	88.62 to 122.5
Odds ratios									Odds ratios
β0	0.2217	0.07699	0.03477	0.02227	0.02918	0.02982			β0	0.2276	0.06208	0.02119	0.003466	0.006149	0.004772
β1	1.037	1.045	1.056	1.052	1.043	1.039			β1	1.034	1.045	1.061	1.071	1.055	1.053
95% CI (profile likelihood) for Odds ratios									95% CI (profile likelihood) for Odds ratios
β0	0.1224 to 0.3785	0.03639 to 0.1472	0.01337 to 0.07710	0.007891 to 0.05226	0.01163 to 0.06331	0.01209 to 0.06398			β0	0.1044 to 0.4522	0.02251 to 0.1447	0.005244 to 0.06375	0.0003649 to 0.01743	0.0009423 to 0.02467	0.0006177 to 0.02092
β1	1.024 to 1.053	1.031 to 1.063	1.039 to 1.078	1.037 to 1.071	1.030 to 1.058	1.028 to 1.053			β1	1.020 to 1.053	1.029 to 1.067	1.040 to 1.089	1.047 to 1.105	1.037 to 1.080	1.036 to 1.076
Is slope significantly non-zero?									Is slope significantly non-zero?
|Z|	5.055	5.711	5.878	6.08	6.252	6.323			|Z|	4.207	4.905	4.991	5.008	5.35	5.366
P value	<0.0001	<0.0001	<0.0001	<0.0001	<0.0001	<0.0001			P value	<0.0001	<0.0001	<0.0001	<0.0001	<0.0001	<0.0001
Deviation from zero?	Significant	Significant	Significant	Significant	Significant	Significant			Deviation from zero?	Significant	Significant	Significant	Significant	Significant	Significant
Likelihood ratio test									Likelihood ratio test
Log-likelihood ratio (G squared)	53.39	77.25	96.05	95.03	81.12	74.19			Log-likelihood ratio (G squared)	36.63	58.58	76.6	90.44	77.38	73.66
P value	<0.0001	<0.0001	<0.0001	<0.0001	<0.0001	<0.0001			P value	<0.0001	<0.0001	<0.0001	<0.0001	<0.0001	<0.0001
Reject Null Hypothesis?	Yes	Yes	Yes	Yes	Yes	Yes			Reject Null Hypothesis?	Yes	Yes	Yes	Yes	Yes	Yes
P value summary	****	****	****	****	****	****			P value summary	****	****	****	****	****	****
Area under the ROC curve									Area under the ROC curve
Area	0.7386	0.8303	0.8861	0.8779	0.8633	0.8496			Area	0.7298	0.8403	0.9138	0.9451	0.9349	0.9285
Std. Error	0.03661	0.032	0.02621	0.03268	0.03518	0.03794			Std. Error	0.04626	0.03972	0.02554	0.02772	0.03155	0.03596
95% confidence interval	0.6668 to 0.8104	0.7675 to 0.8930	0.8347 to 0.9375	0.8139 to 0.9420	0.7943 to 0.9323	0.7752 to 0.9239			95% confidence interval	0.6391 to 0.8205	0.7624 to 0.9181	0.8638 to 0.9639	0.8908 to 0.9995	0.8731 to 0.9967	0.8580 to 0.9990
P value	<0.0001	<0.0001	<0.0001	<0.0001	<0.0001	<0.0001			P value	<0.0001	<0.0001	<0.0001	<0.0001	<0.0001	<0.0001
Goodness of Fit									Goodness of Fit
Tjur's R squared	0.2382	0.3709	0.4715	0.526	0.4746	0.4539			Tjur's R squared	0.2408	0.4108	0.5334	0.7166	0.6592	0.6686
